# Supplementary material for: A Novel Method for Tracking Individuals of Fruit Fly Swarms Flying in a Laboratory Flight Arena
Source: PLoS One. 2015 Jun 17;10(6):e0129657. doi: 10.1371/journal.pone.0129657 (PMC4470659; doi:10.1371/journal.pone.0129657)
Supplement: S2 File — Readers can also download the release package using DOI: 10.5281/zenodo.13677 (ZIP) [file pone.0129657.s005.zip]

Archive with 48 entries (43 files):
- external/
- external/distance.m
- external/e2h.m
- external/ncc.m
- external/unit.m
- .gitattributes
- .gitignore
- AttitudeLikelihood.m
- BinocularReconstruction.m
- bspline_deboor.m
- CalcEllipseDistance.m
- CalcEpipolarLineCoefs.m
- CalcFrenetFrame.m
- CalcIntensityNcc.m
- d3TrackingData_010_t1000_0.mat
- d3TrackingData_010_t1000_1.mat
- demoTrackingGBM.m
- demoTrackingSimu.m
- DoParticlePropagationAL.m
- DrawEllipseWithAxis.m
- fcube.mat
- GBMInitial.m
- GBMUpdate.m
- GenerateBodyProfile.m
- GenerateBodyShape.m
- GenerateEllipse.m
- GetMeasurement.m
- GetObjectRegion.m
- GetPixelIntensity.m
- IsOnWallOrOutCube.m
- JobParticleFilterTracking.m
- LineCrossEllipse.m
- NewTargetDetection.m
- ParticleFilterTracking.m
- readme.txt
- ReCalcRegions.m
- ReconstructOrientation.m
- resultLocation.m
- resultOrientation.m
- scube.mat
- SystemInitialization.m
- simu010/
- simu010/trajectories010.mat
- simu010/stereoModel.mat
- simu010/cam1/
- simu010/cam2/
- simu010/cam3/
- simu010/download.txt
