# Supplementary material for: A Novel Method for Tracking Individuals of Fruit Fly Swarms Flying in a Laboratory Flight Arena
Source: PLoS One. 2015 Jun 17;10(6):e0129657. doi: 10.1371/journal.pone.0129657 (PMC4470659; doi:10.1371/journal.pone.0129657)
Supplement: S2 File — Readers can also download the release package using DOI: 10.5281/zenodo.13677 (ZIP) [file pone.0129657.s005.zip › external/e2h.m]

%E2H Euclidean to homogeneous
%
% H = E2H(E) is the homogeneous version (K+1xN) of the Euclidean 
% points E (KxN) where each column represents one point in R^K.
%
% See also H2E.

function h = e2h(e)
    h = [e; ones(1,numcols(e))];
