# Supplementary material for: A Novel Method for Tracking Individuals of Fruit Fly Swarms Flying in a Laboratory Flight Arena
Source: PLoS One. 2015 Jun 17;10(6):e0129657. doi: 10.1371/journal.pone.0129657 (PMC4470659; doi:10.1371/journal.pone.0129657)
Supplement: S2 File — Readers can also download the release package using DOI: 10.5281/zenodo.13677 (ZIP) [file pone.0129657.s005.zip › BinocularReconstruction.m]

function point3d = BinocularReconstruction(camActual, camDesire, pt2dActual, pt2dDesire)
%
%
%

	lineActual = Point2Matrix(pt2dActual) * camActual.projection;
    lineDesire = Point2Matrix(pt2dDesire) * camDesire.projection;
    
    A = [lineActual(:, 1:3);
         lineDesire(:, 1:3)];
    b = [-lineActual(:, 4);
         -lineDesire(:, 4)];
     
    point3d = (A\b);
end

function mat = Point2Matrix(pt2d)
    mat = [  0       -1        pt2d(2)
             1        0       -pt2d(1)
            -pt2d(2)  pt2d(1)  0];
end
