# Supplementary material for: A Novel Method for Tracking Individuals of Fruit Fly Swarms Flying in a Laboratory Flight Arena
Source: PLoS One. 2015 Jun 17;10(6):e0129657. doi: 10.1371/journal.pone.0129657 (PMC4470659; doi:10.1371/journal.pone.0129657)
Supplement: S2 File — Readers can also download the release package using DOI: 10.5281/zenodo.13677 (ZIP) [file pone.0129657.s005.zip › CalcEpipolarLineCoefs.m]

function [desireCoefs] = CalcEpipolarLineCoefs(stStereoModel, fmi, actualPt )
%
% actualPt - 2-by-1 Image point in actual image
%
    desireCoefs = stStereoModel.fundamentals{fmi} * [reshape(actualPt, 2, 1); 1];
    
end
