# Supplementary material for: A Novel Method for Tracking Individuals of Fruit Fly Swarms Flying in a Laboratory Flight Arena
Source: PLoS One. 2015 Jun 17;10(6):e0129657. doi: 10.1371/journal.pone.0129657 (PMC4470659; doi:10.1371/journal.pone.0129657)
Supplement: S2 File — Readers can also download the release package using DOI: 10.5281/zenodo.13677 (ZIP) [file pone.0129657.s005.zip › IsOnWallOrOutCube.m]

function isornot = IsOnWallOrOutCube(cube, d3Point, epsilon)
%
% cube.d3Norms(3,6)
% cube.d3PlaneCenters(3,6);
%

    isornot = 0;
    for p=1:6
        
        distance = (d3Point-cube.d3PlaneCenters(:,p))' * cube.d3Norms(:,p);
        if ( distance < epsilon )
            isornot = 1;
            return;
        end
    end
    
end
