# Supplementary material for: A Novel Method for Tracking Individuals of Fruit Fly Swarms Flying in a Laboratory Flight Arena
Source: PLoS One. 2015 Jun 17;10(6):e0129657. doi: 10.1371/journal.pone.0129657 (PMC4470659; doi:10.1371/journal.pone.0129657)
Supplement: S2 File — Readers can also download the release package using DOI: 10.5281/zenodo.13677 (ZIP) [file pone.0129657.s005.zip › readme.txt]

These raw codes have invoked functions provided by "Machine Vision Toolbox". 
Readers can download the toolbox from http://www.petercorke.com/Toolbox_software.html. 
We assume readers have installed the toolbox correctly. Or copy files in the "external" folder to the "lot3d" folder.


1. open Matlab (version 2011a) in Windows 7 ultimate.

2. open "demoTrackingSimu.m"

3. run


-------------------------------------------------------------
Due to the size limit, please download the simulation dataset through DOI: 10.5281/zenodo.13677
